# Supplementary material for: Natural Product 2-Oxokolavenol Is a Novel FXR Agonist
Source: Molecules. 2022 Dec 16;27(24):8968. doi: 10.3390/molecules27248968 (PMC9786051; doi:10.3390/molecules27248968)
Supplement: Supplementary file 1 [file molecules-27-08968-s001.zip]

Archive with 1 entries (1 files):
- molecules-2067460-SI.pdf
